# Supplementary material for: SAMPL7 physical property prediction from EC-RISM theory
Source: J Comput Aided Mol Des. 2021 Jul 19;35(8):933–41. doi: 10.1007/s10822-021-00410-9 (PMC8367877; doi:10.1007/s10822-021-00410-9)
Supplement: Supplementary file 1 — Supplementary file1 (ZIP 1809 KB) [file 10822_2021_410_MOESM1_ESM.zip]

Archive with 10 entries (9 files):
- OR/
- OR/OR1.pdf
- OR/OR2.tar.gz
- OR/OR3.tar.gz
- OR/OR4.tar.gz
- OR/OR5.tar.gz
- OR/OR6.tar.gz
- OR/OR7.tar.gz
- OR/OR_INFO.txt
- OR/OR_Legend.txt
