# Supplementary material for: SAMPL7 physical property prediction from EC-RISM theory
Source: J Comput Aided Mol Des. 2021 Jul 19;35(8):933–41. doi: 10.1007/s10822-021-00410-9 (PMC8367877; doi:10.1007/s10822-021-00410-9)
Supplement: Supplementary file 1 — Supplementary file1 (ZIP 1809 KB) [file 10822_2021_410_MOESM1_ESM.zip › OR/OR_INFO.txt]

Online Resource to

SAMPL7 physical property prediction from EC-RISM theory
Journal of Computer-Aided Molecular Design
Nicolas Tielker, Stefan Güssregen, Stefan M. Kast*

*Prof. Dr. Stefan M. Kast
Fakultät für Chemie und Chemische Biologie
Technische Universität Dortmund
Otto-Hahn-Str. 4a
44227 Dortmund, Germany

Phone:  +49 (231) 755-3906
Fax:    +49 (231) 755-3748
E-Mail: stefan.kast@tu-dortmund.de
