# Supplementary material for: SAMPL7 physical property prediction from EC-RISM theory
Source: J Comput Aided Mol Des. 2021 Jul 19;35(8):933–41. doi: 10.1007/s10822-021-00410-9 (PMC8367877; doi:10.1007/s10822-021-00410-9)
Supplement: Supplementary file 1 — Supplementary file1 (ZIP 1809 KB) [file 10822_2021_410_MOESM1_ESM.zip › OR/OR_Legend.txt]

OR1: Table S1 and Figure S1
OR2: Calculated thermodynamic data of the MNSOL dataset
OR3: Optimized solution phase structures of the SAMPL7 dataset in water
OR4: Calculated thermodynamic data of the SAMPL7 dataset in water
OR5: Optimized solution phase structures of the SAMPL7 dataset in octanol
OR6: Calculated thermodynamic data of the SAMPL7 dataset in octanol
OR7: Calculated physicochemical properties of the SAMPL7 dataset
